# Supplementary material for: Hyperacusis in the Adult Fmr1-KO Mouse Model of Fragile X Syndrome: The Therapeutic Relevance of Cochlear Alterations and BKCa Channels
Source: Int J Mol Sci. 2023 Jul 24;24(14):11863. doi: 10.3390/ijms241411863 (PMC10380266; doi:10.3390/ijms241411863)
Supplement: Supplementary file 1 [file ijms-24-11863-s001.zip]

Archive with 1 entries (1 files):
- ijms-2498329-supplementary.pdf
